# Supplementary material for: The elimination half-life of crystalloid fluid is shorter in female than in male volunteers: a retrospective population kinetic analysis
Source: Biol Sex Differ. 2016 Oct 7;7:54. doi: 10.1186/s13293-016-0105-7 (PMC5055668; doi:10.1186/s13293-016-0105-7)
Supplement: Additional file 1: — The Excel file with all original data. (XLS 241 kb) [file 13293_2016_105_MOESM1_ESM.xls]

## Sheet: Blad1
Case code	NR	Gender	Body weight	Dose (ml/kg/min)	Total volume	Infusion time	Inf rate	Time	Dilution	Urine	Urin port	Inf rate 2	Inf rate2 (ml/kg/min)
		female=1, male=2
Vivvi 80	1	1	70	0.3125	1750	80	21.87	0	0			21.87	0.3125
	1							10	0.0666
	1							20	0.0798
	1							30	0.0787
	1							40	0.1068
	1							50	0.1058
	1							60	0.1047
	1							80	0.1186
	1							85	0.088
	1							90	0.0585
	1							95	0.0165
	1							100	0.0024
	1							105	0.0279
	1							110	0.0135		1200
	1							130	0.0247
	1							140	0.0651
	1							160	-0.0165
	1							180	-0.0176
	1							200	-0.0312	1425	225
Agneta 80	2	1	75	0.3125	1875	80	23.44	0	0			23.44	0.3125
	2							10	0.0918
	2							20	0.1485
	2							30	0.1626
	2							40	0.1617
	2							50	0.176
	2							60	0.1751
	2							80	0.2213
	2							85	0.1732
	2							90	0.1421
	2							95	0.1121
	2							100	0.1112
	2							105	0.1102
	2							110	0.0812
	2							130	0.0521		750
	2							140	0.0923
	2							160	0.1198
	2							180	0.1046
	2							200	-0.0518	1000	250
Lena Thid 80	4	1	50	0.3125	1250	80	15.63	0	0			15.63	0.3125
	4							10	0.1456
	4							20	0.2195
	4							30	0.2339
	4							40	0.2485
	4							50	0.2634
	4							60	0.2141
	4							80	0.1671
	4							85	0.227
	4							90	0.1794
	4							95	0.1484
	4							100	0.1617
	4							105	0.1171
	4							110	0.1158
	4							130	0.0854		650
	4							140	0.0706
	4							160	0.0965
	4							180	0.0952
	4							200	0.1077	800	150
Jaana	6	1	58	0.3125	1450	80	18.125	0	0			18.125	0.3125
	6							10	0.0653
	6							20	0.1214
	6							30	0.1504
	6							40	0.1647
	6							50	0.1793
	6							60	0.1782
	6							80	0.1461
	6							85	0.13
	6							90	0.1141
	6							95	0.0842
	6							100	0.1267
	6							105	0.1109
	6							110	0.1246
	6							130	0.0932		400
	6							140	0.1213
	6							160	0.1202
	6							180	0.1191
	6							200	-0.0666	460	60
Vivvi 45	7	1	70	0.555	1750	45	38.88	0	0			38.88	0.555
	7							10	0.0969
	7							20	0.1418
	7							30	0.1407
	7							40	0.1088
	7							45	0.1078
	7							50	0.021
	7							55	0.0199
	7							60	0.0055
	7							65	0.0315
	7							70	0.0169
	7							75	-0.0107		1250
	7							85	-0.0373
	7							95	-0.0256
	7							105	-0.0006
	7							125	-0.0276
	7							145	-0.0027
	7							165	-0.0167	1750	500
Agneta 45	8	1	75	0.555	1975	45	43.88	0	0			43.88	0.555
	8							10	0.0943
	8							20	0.153
	8							30	0.1835
	8							40	0.1826
	8							45	0.1658
	8							50	0.1341
	8							55	0.089
	8							60	0.0462
	8							65	0.0318
	8							70	0.0176
	8							75	0.03
	8							95	0.0282		800
	8							105	0.0544
	8							125	0.0815
	8							145	0.0806
	8							165	0.0517	950	150
Jannice	9	1	60	0.555	1500	45	33.33	0	0			33.33	0.555
	9							10	0.1208
	9							20	0.1643
	9							30	0.1943
	9							40	0.2091
	9							45	0.2406
	9							50	0.16
	9							55	0.129
	9							60	0.0849
	9							65	0.0979
	9							70	0.0552
	9							75	0.0542		800
	9							95	0.0125
	9							105	0.0644
	9							125	0.0364
	9							145	0.0487
	9							165	0.0749	950	150
Lena T 45	10	1	50	0.555	1250	45	27.77	0	0			27.77	0.555
	10							10	0.2054
	10							20	0.2677
	10							30	0.2829
	10							40	0.2649
	10							45	0.314
	10							50	0.2955
	10							55	0.2608
	10							60	0.2432
	10							65	0.1948
	10							70	0.1634
	10							75	0.1921		600
	10							85	0.1174
	10							95	0.1593
	10							105	0.1148
	10							125	0.1276
	10							145	0.0982
	10							165	0.0053	830	230
Annelie 45	11	1	58	0.555	1450	45	32.22	0	0			32.22	0.555
	11							10	0.1244
	11							20	0.1856
	11							30	0.2008
	11							40	0.2503
	11							45	0.2492
	11							50	0.2308
	11							55	0.2128
	11							60	0.2117
	11							65	0.194
	11							70	0.1766
	11							75	0.1755		200
	11							105	0.1881
	11							125	0.187
	11							145	0.1539
	11							165	0.0924	475	275
Jaana 45	12	1	58	0.555	1450	45	32.22	0	0			32.22	0.555
	12							10	0.11
	12							20	0.1547
	12							30	0.2019
	12							40	0.2175
	12							45	0.2164
	12							50	0.1987
	12							55	0.1812
	12							60	0.1641
	12							65	0.1473
	12							70	0.1309
	12							75	0.1147		525
	12							95	0.0977
	12							105	0.1114
	12							125	0.1254
	12							145	0.1243
	12							165	0.0647	615	90
Vivvi 30	13	1	70	0.8333	1750	30	58.33	0	0			58.33	0.8333
	13							10	0.1079
	13							20	0.1669
	13							30	0.1975
	13							35	0.1494
	13							40	0.1184
	13							45	0.1028
	13							50	0.0733
	13							55	0.0722
	13							60	0.0574		900
	13							70	0.0294
	13							80	0.0553
	13							90	0.0407
	13							110	0.0532
	13							130	0.0659
	13							150	-0.0631	1380	480
Agneta 30	14	1	75	0.833	1875	30	62.5	0	0			62.5	0.833
	14							10	0.1999
	14							20	0.3012
	14							30	0.3183
	14							35	0.2814
	14							40	0.2458
	14							45	0.2116
	14							50	0.1944
	14							55	0.1775
	14							60	0.1766		600
	14							80	0.1438
	14							90	0.1278
	14							110	0.1269
	14							130	0.1112
	14							150	0.0815	875	275
Jannice 30	15	1	60	0.833	1500	30	50	0	0			50	0.833
	15							10	0.237
	15							20	0.2358
	15							30	0.2034
	15							35	0.2658
	15							40	0.2167
	15							45	0.2
	15							50	0.1251
	15							55	0.0961
	15							60	0.0547		900
	15							80	0.0791
	15							90	0.1194
	15							110	0.0246
	15							130	0.0363
	15							150	-0.0025	1150	250
Lena T 30	16	1	50	0.833	1250	30	41.66	0	0			41.66	0.833
	16							10	0.1394
	16							20	0.2015
	16							30	0.2002
	16							35	0.1666
	16							40	0.1653
	16							45	0.1178
	16							50	0.1017
	16							55	0.0858
	16							60	0.0424
	16							70	-0.0117
	16							80	-0.013		850
	16							90	-0.0014
	16							110	-0.0027
	16							130	-0.0167
	16							150	-0.1133	1350	500
Annelie 30	17	1	58	0.8333	1450	30	48.33	0	0			48.33	0.8333
	17							10	0.1531
	17							20	0.2323
	17							30	0.2481
	17							35	0.2469
	17							40	0.1959
	17							45	0.2111
	17							50	0.1777
	17							55	0.1925		425
	17							70	0.128
	17							80	0.142
	17							90	0.1562
	17							110	0.1397
	17							130	0.1386
	17							150	0.1076	725	300
Vivvi 2 30	19	1	70	0.833	1750	30	58.33	0	0			58.33	0.833
	19							10	0.0673
	19							20	0.1407
	19							30	0.1554
	19							35	0.0789
	19							40	0.0637
	19							45	0.008
	19							50	0.0205
	19							55	0.0062
	19							60	0.0053		900
	19							80	-0.0095
	19							90	-0.0104
	19							110	-0.0113
	19							130	-0.025
	19							150	-0.0259	1380	480
Agneta 2 30	20	1	75	0.8333	1875	30	62.5	0	0			62.5	0.8333
	20							10	0.1443
	20							20	0.1898
	20							30	0.2377
	20							35	0.188
	20							40	0.1714
	20							45	0.1399
	20							50	0.1241
	20							55	0.1232
	20							60	0.1523		600
	20							80	0.0636
	20							90	0.0491
	20							110	0.0482
	20							130	0.034
	20							150	0.0199	875	275
Vivvi 15	21	1	70	1.666	1750	15	116.66	0	0			116.66	1.666
	21							10	0.2541
	21							15	0.2188
	21							20	0.1848
	21							25	0.1521
	21							30	0.1356
	21							35	0.0615
	21							40	0.0466
	21							45	0.0186		1000
	21							55	-0.046
	21							65	-0.0591
	21							75	-0.0105
	21							95	-0.0115
	21							115	-0.0377
	21							135	-0.0136	1300	300
Agneta 15	22	1	75	1.666	1875	15	125	0	0			125	1.666
	22							10	0.3051
	22							15	0.357
	22							20	0.1898
	22							25	0.1737
	22							30	0.1728
	22							35	0.157
	22							40	0.1414
	22							45	0.1261		600
	22							65	0.0824
	22							75	0.1375
	22							95	0.1512
	22							115	0.165
	22							135	0.0261	1000	250
Jannice 15	23	1	60	1.666	1500	15	100	0	0			100	1.666
	23							10	0.2601
	23							15	0.3106
	23							20	0.2249
	23							25	0.1764
	23							30	0.1601
	23							35	0.1148
	23							40	0.1281
	23							45	0.0984		525
	23							55	0.0695
	23							65	0.0549
	23							75	0.0674
	23							95	0.0939
	23							115	0.1508
	23							135	0.0244	725	200
Lena T 15	24	1	50	1.666	1250	15	83.33	0	0			83.33	1.666
	24							10	0.1835
	24							15	0.1359
	24							20	0.0765
	24							25	0.1037
	24							30	0.0881
	24							35	0.0727
	24							40	0.0575
	24							45	0.0562		850
	24							75	0.2011
	24							95	-0.0017
	24							115	-0.0156
	24							135	-0.0043	1100	250
Annelie 15	25	1	58	1.666	1450	15	96.66	0	0			96.66	1.666
	25							10	0.1114
	25							15	0.1892
	25							20	0.1717
	25							25	0.1545
	25							30	0.1222
	25							35	0.1365
	25							40	0.1048
	25							45	0.1188		625
	25							65	0.0578
	25							75	0.0855
	25							95	0.0698
	25							115	0.0405
	25							135	0.0534	950	325
Jaana 15	26	1	58	1.666	1450	15	96.66	0	0			96.66	1.666
	26							10	0.1397
	26							15	0.1698
	26							20	0.153
	26							25	0.1365
	26							30	0.1203
	26							35	0.0898
	26							40	0.0744		625
	26							65	0.0854
	26							75	0.1287
	26							95	0.0978
	26							115	0.0968
	26							135	0.0812	885	260
Vivvi II 15	27	1	70	1.666	1750	15	116.66	0	0			116.66	1.666
	27							10	0.1886
	27							15	0.1399
	27							20	0.0371
	27							25	0.0498
	27							30	0.0628
	27							35	0.0618
	27							40	0.0331
	27							45	0.032
	27							65	0.0165
	27							75	0.0155
	27							95	0.0013
	27							115	0.0268
	27							135	-0.0007	975
Agneta II 15	28	1	75	1.666	1875	15	125	0	0			125	1.666
	28							10	0.1798
	28							15	0.2102
	28							20	0.1779
	28							25	0.1617
	28							30	0.1311
	28							35	0.1301
	28							40	0.1005
	28							45	0.1138
	28							55	0.0846
	28							65	0.0837
	28							75	0.111
	28							95	0.0959
	28							115	0.1235
	28							135	0.1082	970
Lena T 6 h	29	1	50	0.417	625	30	20.8	0	0			20.8	0.417
	29							10	0.0661
	29							20	0.1079
	29							30	0.1215
	29							35	0.1053
	29							40	0.061
	29							45	0.0597
	29							50	0.0446
	29							55	0.0297
	29							60	0.0558		425
	29							70	0.0407
	29							80	0.0259
	29							90	0.0381
	29							110	-0.003
	29							130	0.0355
	29							190	0.0479
	29							250	0.0466
	29							310	0.0183	550	125
Vivvi 6 h	30	1	70	0.417	875	30	29.16	0	0			29.16	0.417
	30							10	0.0928
	30							20	0.1353
	30							30	0.1493
	30							35	0.1332
	30							40	0.0887
	30							45	0.0737
	30							50	0.0589
	30							55	0.0578
	30							60	0.0433		540
	30							70	0.0423
	30							80	0.0547
	30							90	0.0537
	30							110	0.0392
	30							130	0.0382
	30							190	0.0642
	30							250	0.0361
	30							310	0.0485	920	380
Agneta 6 h	31	1	75	0.417	937.5	30	31.25	0	0			31.25	0.417
	31							10	0.1246
	31							20	0.1861
	31							30	0.2181
	31							35	0.2005
	31							40	0.1673
	31							45	0.1353
	31							50	0.1192
	31							55	0.1035
	31							60	0.1174		165
	31							70	0.1164
	31							80	0.1007
	31							90	0.0853
	31							110	0.0843
	31							130	0.0834
	31							190	0.0825
	31							250	0.1108
	31							310	0.0807	565	400
Helena 6 h	32	1	61	0.417	762	30	22.92	0	0			22.92	0.417
	32							2	0.0115
	32							5	0.0232
	32							10	0.0482
	32							15	0.034
	32							20	0.0594
	32							25	0.0583
	32							30	0.0439
	32							32	0.056
	32							35	0.0417
	32							40	0.0275
	32							45	0.0009
	32							50	0.0125
	32							55	0.0242
	32							60	-0.0023
	32							70	-0.0034
	32							80	-0.0411
	32							90	-0.0301
	32							110	-0.0432
	32							130	-0.0443	575
	32							190	-0.0334
	32							250	-0.0464
	32							310	-0.0708
Monica 6 h	33	1	52	0.417	650	30	21.67	0	0			21.67	0.417
	33							2	0.0396
	33							5	0.0385
	33							20	0.0514
	33							25	0.0939
	33							30	0.1078
	33							32	0.0917
	33							35	0.0758
	33							40	0.0321
	33							45	0.0591
	33							50	0.03
	33							55	0.0152
	33							60	0.0416
	33							70	0.0406
	33							80	0.0536
	33							90	0.0525
	33							110	0.0514
	33							130	0.0362	600
	33							190	0.0491
	33							250	0.0202
	33							310	-0.0207
Jaana 6 h	34	1	58	0.417	725	30	24.16	0	0			24.16	0.417
	34							2	0.0124
	34							5	0.0249
	34							10	0.0377
	34							15	0.0508
	34							20	0.0497
	34							30	0.063
	34							35	0.0476
	34							40	0.0326
	34							45	0.0316
	34							50	0.0305
	34							55	0.0158
	34							60	0.0147
	34							70	0.0003
	34							80	0.0403
	34							90	0.0392
	34							110	0.0243
	34							130	0.0233
	34							190	-0.0048
	34							250	-0.0058
	34							310	-0.0455	362
Christian Rac 1	35	2	86	0.833	2150	30	71.7	0	0			71.7	0.833
	35							5	0.074
	35							10	0.1268
	35							15	0.1828
	35							20	0.258
	35							25	0.273
	35							30	0.2883
	35							35	0.2241
	35							40	0.2232
	35							45	0.1921
	35							50	0.1765
	35							55	0.1612
	35							60	0.1603
	35							70	0.1594
	35							80	0.1303
	35							90	0.1433
	35							100	0.1285
	35							110	0.1138
	35							120	0.1691	500
	35							130	0.0985
Christian Rac 2	36	2	82	0.833	2050	30	68.3	0	0			68.3	0.833
	36							5	0.0493
	36							10	0.1017
	36							15	0.1572
	36							20	0.171
	36							25	0.2
	36							30	0.2144
	36							35	0.1981
	36							40	0.1821
	36							45	0.1662
	36							50	0.1363
	36							55	0.1354
	36							60	0.1344
	36							70	0.1194
	36							80	0.1184
	36							90	0.1036
	36							100	0.089
	36							110	0.0747
	36							120	0.1146
	36							130	0.0466
	36							140	0.0853
	36							150	0.14
	36							160	0.0569
	36							170	0.056
	36							180	0.0682	525
Christian Rac 3	37	2	73	0.667	1460	30	48.67	0	0			48.67	0.667
	37							5	0.062
	37							10	0.0875
	37							15	0.1278
	37							20	0.141
	37							25	0.1544
	37							30	0.1389
	37							35	0.1669
	37							40	0.1368
	37							45	0.1216
	37							50	0.1205
	37							55	0.0919
	37							60	0.0774
	37							70	0.0631
	37							80	0.0491
	37							90	0.0226
	37							100	0.0732
	37							110	0.059
	37							120	0.0711
	37							130	0.0701
	37							140	0.069
	37							150	0.1227
	37							160	0.0939
	37							170	0.0928
	37							180	0.0782	225
Christian Rac 4	38	2	80	0.667	1600	30	53.3	0	0			53.3	0.667
	38							5	0.0246
	38							10	0.0768
	38							15	0.0896
	38							20	0.1168
	38							25	0.1303
	38							30	0.1439
	38							35	0.1283
	38							40	0.085
	38							45	0.0979
	38							50	0.0694
	38							55	0.055
	38							60	0.054
	38							70	0.0267
	38							80	0.0258
	38							90	0.0379
	38							100	0.024
	38							110	0.023
	38							120	0.0351
	38							130	0.0212
	38							140	0.0202
	38							150	0.0193
	38							160	0.0184
	38							170	0.0047
	38							180	-0.0088	720
Christian Rac 5	39	2	74.9	0.667	1498	30	49.9	0	0			49.9	0.667
	39							5	0.0354
	39							10	0.0723
	39							15	0.0975
	39							20	0.1654
	39							25	0.1501
	39							30	0.1491
	39							35	0.0935
	39							40	0.1058
	39							45	0.0915
	39							50	0.0905
	39							55	0.0764
	39							60	0.0625
	39							70	0.0743
	39							80	0.0478
	39							90	0.1256
	39							100	0.0334
	39							110	0.0201
	39							120	0.0313
	39							130	0.0181
	39							140	0.0293
	39							150	0.0283
	39							160	0.0031
	39							170	-0.0098
	39							180	-0.034	575
Christian Rac 6	40	2	101.3	0.667	2026	30	67.5	0	0			67.5	0.667
	40							5	0.0111
	40							15	0.1112
	40							20	0.1512
	40							25	0.1505
	40							30	0.1779
	40							35	0.2512
	40							40	0.1344
	40							45	0.1201
	40							50	0.106
	40							55	0.1186
	40							60	0.1178
	40							70	0.1171
	40							80	0.1163
	40							90	0.1022
	40							100	0.1015
	40							110	0.1007
	40							120	0.0869
	40							130	0.0861
	40							140	0.0725
	40							150	0.059
	40							160	0.0458
	40							170	0.0327
	40							180	-0.004	1550
Christian Rac 7	41	2	83.1	0.667	1662	30	55.4	0	0			55.4	0.667
	41							5	0.0307
	41							10	0.056
	41							15	0.0958
	41							20	0.1522
	41							25	0.1514
	41							30	0.1359
	41							35	0.135
	41							40	0.1342
	41							45	0.119
	41							50	0.104
	41							55	0.1032
	41							60	0.0885
	41							70	0.1156
	41							80	0.1734
	41							90	0.0724
	41							100	0.0852
	41							110	0.0707
	41							120	0.0699
	41							130	0.0691
	41							140	0.0417
	41							150	0.0541
	41							160	0.0532
	41							170	0.0524
	41							180	0.0255	400
Christian Rac 8	42	2	80.1	0.667	1602	30	53.4	0	0			53.4	0.667
	42							5	0.0684
	42							10	0.1354
	42							15	0.1631
	42							20	0.1767
	42							25	0.2056
	42							30	0.2199
	42							35	0.2036
	42							40	0.2651
	42							45	0.1719
	42							50	0.142
	42							55	0.1131
	42							60	0.085
	42							70	0.084
	42							80	0.0831
	42							90	0.0559
	42							100	0.0549
	42							110	0.067
	42							120	0.0402	800
Christian Rac 9	43	2	65.5	0.667	1310	30	43.67	0	0			43.67	0.667
	43							5	0.0355
	43							10	0.0857
	43							15	0.0978
	43							20	0.1376
	43							25	0.1226
	43							30	0.1078
	43							35	0.1066
	43							40	0.092
	43							45	0.0909
	43							50	0.0765
	43							55	0.0754
	43							60	0.0742
	43							70	0.0862
	43							80	0.085
	43							90	0.0839
	43							100	0.096
	43							110	0.0948
	43							120	0.0937
	43							130	0.1059
	43							140	0.0913
	43							150	0.0902
	43							160	0.089
	43							170	0.0746
	43							180	0.0735	800
Christian Rac 10	44	2	66.3	0.667	1326	30	44.2	0	0			44.2	0.667
	44							5	0.0486
	44							10	0.1002
	44							15	0.1407
	44							20	0.1684
	44							25	0.1969
	44							30	0.211
	44							35	0.1946
	44							40	0.1637
	44							45	0.1481
	44							50	0.1469
	44							55	0.1457
	44							60	0.1446
	44							70	0.1292
	44							80	0.0869
	44							90	0.0857
	44							100	0.0846
	44							110	0.0701
	44							120	0.0559
	44							130	0.0811
	44							140	0.0667
	44							150	0.0656
	44							160	0.0644
	44							170	0.0633
	44							180	0.0492	400
Dan-1	45	1	58	0.833	1451	30	48.4	0	0			48.4	0.833
	45							5	0.0529
	45							10	0.1164
	45							15	0.1168
	45							20	0.1108
	45							25	0.1178
	45							30	0.1457
	45							35	0.1204
	45							40	0.0842
	45							45	0.1149
	45							50	0.1252
	45							55	0.1029
	45							60	0.0958
	45							65	0.0903
	45							70	0.1028
	45							75	0.0641
	45							80	0.0652
	45							85	0.0741
	45							90	0.0925
	45							95	0.0711
	45							100	0.08
	45							105	0.0719
	45							110	0.0631
	45							115	0.0674
	45							120	0.0533
	45							130	0.0597
	45							140	0.0755
	45							150	0.0744
	45							160	0.064
	45							170	0.0753
	45							180	0.061
	45							190	0.0433
	45							200	0.0385
	45							210	0.041
	45							220	0.0496
	45							230	0.0111
	45							240	0.0171	1040
Dan 2	46	1	58	0.833	1451	30	48.4	0	0			48.4	0.833
	46							5	0.0685
	46							10	0.0892
	46							15	0.1197
	46							20	0.1466
	46							25	0.177
	46							30	0.1846
	46							35	0.1106
	46							40	0.061
	46							45	0.0534
	46							50	0.0386
	46							55	0.0171
	46							60	0.023
	46							65	0.0149
	46							70	0.0138
	46							75	0.0005
	46							80	-0.0014
	46							85	0.0043
	46							90	0.0042
	46							95	0.0062
	46							100	-0.0157
	46							105	-0.01
	46							110	0.0017
	46							115	-0.0063
	46							120	-0.0259
	46							130	-0.0125
	46							140	-0.0144
	46							150	-0.0175
	46							160	-0.0264
	46							170	-0.0244
	46							180	-0.016
	46							190	-0.018
	46							200	-0.0257
	46							210	-0.0202
	46							220	-0.0406
	46							230	-0.0464
	46							240	-0.0558	1702
Dan 3	47	1	58	0.833	1451	30	48.4	0	0			48.4	0.833
	47							5	0.0564
	47							10	0.1242
	47							15	0.1311
	47							20	0.1802
	47							25	0.2235
	47							30	0.2314
	47							35	0.1683
	47							40	0.1097
	47							45	0.0773
	47							50	0.0687
	47							55	0.0606
	47							60	0.0369
	47							65	0.0358
	47							70	0.0347
	47							75	0.0263
	47							80	0.0252
	47							85	0.0241
	47							90	0.0375
	47							95	0.0291
	47							100	0.0208
	47							105	0.0197
	47							110	0.0115
	47							115	0.0174
	47							120	0.0093
	47							130	0.0152
	47							140	0.0285
	47							150	0.006
	47							160	-0.0225
	47							170	0.0038
	47							180	0.0096
	47							190	-0.0189
	47							200	-0.02
	47							210	0.0062
	47							220	-0.029
	47							230	0.004
	47							240	0.0244	1305
Dan 4	48	1	65	0.307	1196	30	39.9	0	0			39.9	0.307
	48							5	0.0407
	48							10	0.0868
	48							15	0.0926
	48							20	0.12
	48							25	0.112
	48							30	0.1771
	48							35	0.1312
	48							40	0.1599
	48							45	0.1291
	48							50	0.1804
	48							55	0.1417
	48							60	0.1556
	48							65	0.1471
	48							70	0.1238
	48							75	0.1237
	48							80	0.1077
	48							85	0.1064
	48							90	0.0842
	48							95	0.0974
	48							100	0.1032
	48							105	0.088
	48							110	0.0731
	48							115	0.0653
	48							120	0.1059
	48							130	0.1048
	48							140	0.0689
	48							150	0.0678
	48							160	0.0806
	48							170	0.0726
	48							180	0.0715
	48							190	0.0914
	48							200	0.1043
	48							210	0.1104
	48							220	0.0743
	48							230	0.1011
	48							240	0.093	467
Dan 5	49	1	61	0.833	1526	30	50.83	0	0			50.83	0.833
	49							5	0.0418
	49							10	0.0979
	49							15	0.1147
	49							20	0.1774
	49							25	0.157
	49							30	0.1617
	49							35	0.1534
	49							40	0.1115
	49							45	0.1127
	49							50	0.0804
	49							55	0.105
	49							60	0.0914
	49							65	0.0815
	49							70	0.0749
	49							75	0.0705
	49							80	0.0598
	49							85	0.0847
	49							90	0.0792
	49							95	0.0861
	49							100	0.0313
	49							105	0.0544
	49							110	0.065
	49							115	0.0672
	49							120	0.0291
	49							130	0.026
	49							140	0.0311
	49							150	0.0342
	49							160	0.0488
	49							170	0.0392
	49							180	0.0394
	49							190	0.0195
	49							200	0.0444
	49							210	0.0164
	49							220	0.0183
	49							230	-0.0166
	49							240	0.003	562
Dan 6	50	1	67	0.625	1256	30	41.9	0	0			41.9	0.625
	50							5	0.018
	50							10	0.0211
	50							15	0.0954
	50							20	0.1044
	50							25	0.1153
	50							30	0.1255
	50							35	0.1295
	50							40	0.1221
	50							45	0.0693
	50							50	0.0437
	50							55	0.0355
	50							60	-0.0036
	50							65	-0.0003
	50							70	0.0219
	50							75	0.0041
	50							80	-0.0339
	50							85	-0.0103
	50							90	-0.0089
	50							95	0.0152
	50							100	-0.0219
	50							105	0.0253
	50							110	0.0228
	50							115	0.0316
	50							120	-0.0064
	50							130	0.0125
	50							140	0.0034
	50							150	0.0191
	50							160	0.0099
	50							170	0.0061
	50							180	0.0336
	50							190	0.0326
	50							200	0.0247
	50							210	0.0021
	50							220	-0.0111
	50							230	0.0003
	50							240	-0.0171	1340
Dan-7	51	1	64	0.833	1601	30	53.4	0	0			53.4	0.833
	51							5	0.027
	51							10	0.0893
	51							15	0.1062
	51							20	0.1235
	51							25	0.1345
	51							30	0.1378
	51							35	0.1247
	51							40	0.1269
	51							45	0.0957
	51							50	0.1161
	51							55	0.0862
	51							60	0.0988
	51							65	0.082
	51							70	0.1052
	51							75	0.0914
	51							80	0.1292
	51							85	0.0978
	51							90	0.1042
	51							95	0.0851
	51							100	0.0788
	51							105	0.0956
	51							110	0.1063
	51							115	0.0736
	51							120	0.0946
	51							130	0.0957
	51							140	0.1055
	51							150	0.0799
	51							160	0.0696
	51							170	0.0594
	51							180	0.0802
	51							190	0.086
	51							200	0.0871
	51							210	0.0944
	51							220	0.0654
	51							230	0.0966
	51							240	0.103	307
Dan-8	52	1	65	0.833	1626	30	54.2	0	0			54.2	0.833
	52							5	0.0355
	52							10	0.0765
	52							15	0.0972
	52							20	0.0961
	52							25	0.0804
	52							30	0.0841
	52							35	0.0139
	52							40	0.0441
	52							45	-0.0013
	52							50	0.0242
	52							55	0.0319
	52							60	0.0309
	52							65	0.0414
	52							70	0.018
	52							75	0.0371
	52							80	0.0316
	52							85	0.0417
	52							90	0.0429
	52							95	0.0559
	52							100	0.0093
	52							105	0.0376
	52							110	0.0365
	52							115	0.0219
	52							120	0.0278
	52							130	0.0267
	52							140	0.0058
	52							150	0.0199
	52							160	0.008
	52							170	0.0408
	52							180	0.0216
	52							190	0.0249
	52							200	0.0061
	52							210	0.016
	52							220	-0.007
	52							230	0.0142
	52							240	-0.0064	914
Dan-9	53	1	64	0.833	1601	30	53.4	0	0			53.4	0.833
	53							5	0.088
	53							10	0.136
	53							15	0.187
	53							20	0.1891
	53							25	0.1816
	53							30	0.1848
	53							35	0.1925
	53							40	0.1518
	53							45	0.1248
	53							50	0.1382
	53							55	0.0907
	53							60	0.1016
	53							65	0.0819
	53							70	0.0808
	53							75	0.0837
	53							80	0.0682
	53							85	0.0382
	53							90	0.0279
	53							95	0.0233
	53							100	0.0659
	53							105	0.0331
	53							110	0.0339
	53							115	0.0058
	53							120	0.0438
	53							130	0.0391
	53							140	0.0577
	53							150	0.0578
	53							160	0.0587
	53							170	0.016
	53							180	0.0133
	53							190	0.0041
	53							200	0.0022
	53							210	-0.0059
	53							220	0.0172
	53							230	-0.0157
	53							240	-0.0097	1243
Dan-10	54	1	65	0.769	1500	30	50	0	0			50	0.769
	54							5	0.0379
	54							10	0.082
	54							15	0.1263
	54							20	0.1461
	54							25	0.1477
	54							30	0.1337
	54							35	0.1246
	54							40	0.1341
	54							45	0.1022
	54							50	0.0739
	54							55	0.0655
	54							60	0.0718
	54							65	0.0735
	54							70	0.0721
	54							75	0.0474
	54							80	0.0232
	54							85	0.0314
	54							90	0.0371
	54							95	0.0271
	54							100	0.0169
	54							105	0.0599
	54							110	0.033
	54							115	0.0116
	54							120	-0.003
	54							130	0.0027
	54							140	-0.0157
	54							150	-0.0146
	54							160	-0.0026
	54							170	-0.0036
	54							180	-0.0156
	54							190	-0.0035
	54							200	0.0007
	54							210	-0.0098
	54							220	-0.0132
	54							230	0.0057
	54							240	-0.0279	1253
Joach 4 normo	55	2	80.6	0.666	805	15	53.66	0	0			53.66	0.666
	55							5	0.0518
	55							10	0.1069
	55							15	0.1356
	55							20	0.1201
	55							25	0.1049
	55							30	0.1042
	55							35	0.0893
	55							40	0.1028
	55							45	0.0879
	55							50	0.0872
	55							60	0.0725
	55							70	0.0858
	55							90	0.0712
	55							105	0.0432
	55							120	0.0561	350
Dans 50	56	2	76	0.883	1900	30	63.3	0	0			63.3	0.883
Hansson	56							5	0.0817
	56							10	0.1102
	56							15	0.1398
	56							20	0.1866
	56							25	0.2022
	56							30	0.1849
	56							35	0.1521
	56							40	0.1357
	56							45	0.1504
	56							50	0.1188
	56							55	0.1332
	56							60	0.1022
	56							65	0.1163
	56							70	0.1006
	56							75	0.1147
	56							80	0.0843
	56							85	0.113
	56							90	0.0541
	56							95	0.0675
	56							100	0.0666
	56							105	0.0658
	56							110	0.0794
	56							115	0.0363
	56							120	0.0493
	56							130	0.0769
	56							140	0.0906
	56							150	0.1046
	56							160	0.089
	56							170	0.0881
	56							180	0.0586
	56							190	0.072
	56							200	0.0857
	56							210	0.0704
	56							220	0.0553
	56							230	0.0832
	56							240	0.0679	1100
Dans 50	57	2	93	0.8333	2325	30	77.5	0	0			77.5	0.8333
Kaiheden	57							5	0.0304
	57							10	0.0686
	57							15	0.0813
	57							20	0.1079
	57							25	0.1792
	57							30	0.1937
	57							35	0.193
	57							40	0.1334
	57							45	0.147
	57							50	0.1179
	57							55	0.0896
	57							60	0.0622
	57							65	0.0616
	57							70	0.0876
	57							75	0.0472
	57							80	0.0211
	57							85	0.0204
	57							90	0.0324
	57							95	0.0067
	57							100	0.0439
	57							105	0.0178
	57							110	0.0298
	57							115	0.0291
	57							120	0.0284
	57							130	0.0152
	57							140	0.0022
	57							150	0.0015
	57							160	0.0132
	57							170	0.0126
	57							180	-0.0004
	57							190	-0.0011
	57							200	0.0231
	57							210	0.01
	57							220	0.0218
	57							230	-0.0036
	57							240	-0.0043	1300
Dans 50	58	2	81	0.833	2025	30	67.5	0	0			67.5	0.833
Denny	58							5	0.0593
	58							10	0.1613
	58							15	0.1922
	58							20	0.1914
	58							25	0.2235
	58							30	0.2227
	58							35	0.2053
	58							40	0.1883
	58							45	0.1716
	58							50	0.1708
	58							55	0.1544
	58							60	0.1536
	58							65	0.093
	58							70	0.1216
	58							75	0.106
	58							80	0.0907
	58							85	0.09
	58							90	0.0892
	58							95	0.1177
	58							100	0.1022
	58							105	0.1161
	58							110	0.1153
	58							115	0.0854
	58							120	0.1138
	58							130	0.0839
	58							140	0.0831
	58							150	0.0968
	58							160	0.0535
	58							170	0.0808
	58							180	0.0659
	58							190	0.0793
	58							200	0.0644
	58							210	0.0777
	58							220	0.0769
	58							230	0.0621
	58							240	0.0613	600
Dans 50	59	2	86	0.833	2150	30	71.67	0	0			71.67	0.833
Antonsson	59							5	0.0605
	59							10	0.1332
	59							15	0.1324
	59							20	0.1471
	59							25	0.162
	59							30	0.1772
	59							35	0.1765
	59							40	0.0699
	59							45	0.113
	59							50	0.001
	59							55	0.0677
	59							60	0.0813
	59							65	0.0522
	59							70	0.0656
	59							75	0.0233
	59							80	0.0641
	59							85	0.0493
	59							90	0.0915
	59							95	0.0907
	59							100	0.0472
	59							105	0.0465
	59							110	0.032
	59							115	0.0451
	59							120	0.0443
	59							130	0.0436
	59							140	0.0569
	59							150	0.0285
	59							160	0.0415
	59							170	0.0547
	59							180	0.0401
	59							190	0.0533
	59							200	0.0115
	59							210	0.0379
	59							220	0.0511
	59							230	0.0228
	59							240	0.0087	1525
Dans 50	60	2	79	0.833	1975	30	65.8	0	0			65.8	0.833
Lindestål	60							5	0.0595
	60							10	0.0727
	60							15	0.1303
	60							20	0.2591
	60							25	0.144
	60							30	0.128
	60							35	0.1123
	60							40	0.1264
	60							45	0.1107
	60							50	0.1248
	60							55	0.1546
	60							60	0.1384
	60							65	0.093
	60							70	0.1068
	60							75	0.1359
	60							80	0.1351
	60							85	0.1044
	60							90	0.0607
	60							95	0.0883
	60							100	0.0732
	60							105	0.0584
	60							110	0.0438
	60							115	0.0568
	60							120	0.0843
	60							130	0.1585
	60							140	0.0972
	60							150	0.1261
	60							160	0.1103
	60							170	0.0949
	60							180	0.0941
	60							190	0.0235
	60							200	0.0639
	60							210	0.0088
	60							220	0.008
	60							230	0.0756
	60							240	0.0065	975
Dans 50	61	2	72	0.833	1800	30	60	0	0			60	0.833
Gustavsson	61							5	0.069
	61							10	0.1087
	61							15	0.1647
	61							20	0.1936
	61							25	0.2079
	61							30	0.1918
	61							35	0.1909
	61							40	0.1603
	61							45	0.1307
	61							50	0.1158
	61							55	0.1289
	61							60	0.1002
	61							65	0.0857
	61							70	0.0849
	61							75	0.0976
	61							80	0.0566
	61							85	0.1235
	61							90	0.095
	61							95	0.0806
	61							100	0.0664
	61							105	0.0788
	61							110	0.0647
	61							115	0.0378
	61							120	0.037
	61							130	0.0361
	61							140	0.0481
	61							150	-0.003
	61							160	0.0594
	61							170	0.0718
	61							180	0.0447
	61							190	0.0439
	61							200	0.0692
	61							210	0.0421
	61							220	0.0543
	61							230	0.0534
	61							240	0.0525	900
Dans 50	62	2	95	0.833	2375	30	79.17	0	0			79.17	0.833
Peterson	62							5	0.0482
	62							10	0.1265
	62							15	0.1828
	62							20	0.212
	62							25	0.2743
	62							30	0.2575
	62							35	0.2254
	62							40	0.1227
	62							45	0.1788
	62							50	0.1636
	62							55	0.0938
	62							60	0.0416
	62							65	0.0535
	62							70	0.1051
	62							75	0.065
	62							80	0.0516
	62							85	0.051
	62							90	0.0378
	62							95	0.0497
	62							100	0.0617
	62							105	0.0611
	62							110	0.0352
	62							115	0.0858
	62							120	0.0464
	62							130	0.0458
	62							140	0.097
	62							150	0.0198
	62							160	0.0565
	62							170	0.0308
	62							180	0.0301
	62							190	0.0172
	62							200	0.0797
	62							210	0.0039
	62							220	0.0654
	62							230	0.0393
	62							240	0.0021	1050
Dans 50	63	2	84	0.833	2100	30	70	0	0			70	0.833
Aspbäck	63							5	0.1045
	63							10	0.1321
	63							15	0.2067
	63							20	0.2542
	63							25	0.3043
	63							30	0.3211
	63							35	0.2686
	63							40	0.2678
	63							45	0.218
	63							50	0.2172
	63							55	0.155
	63							60	0.1692
	63							65	0.1685
	63							70	0.1236
	63							75	0.1229
	63							80	0.1221
	63							85	0.1505
	63							90	0.1497
	63							95	0.1057
	63							100	0.1191
	63							105	0.1328
	63							110	0.1035
	63							115	0.1028
	63							120	0.0881
	63							130	0.1154
	63							140	0.1584
	63							150	0.0859
	63							160	0.1131
	63							170	0.0708
	63							180	0.0837
	63							190	0.083
	63							200	0.0822
	63							210	0.0545
	63							220	0.0538
	63							230	0.0664
	63							240	0.0392	650
Dans 50	64	2	72	0.833	1800	30	60	0	0			60	0.833
Rosenqvist	64							5	0.0686
	64							10	0.1219
	64							15	0.1639
	64							20	0.1927
	64							25	0.2225
	64							30	0.2061
	64							35	0.1751
	64							40	0.1168
	64							45	0.1159
	64							50	0.1013
	64							55	0.0869
	64							60	0.086
	64							65	0.0587
	64							70	0.071
	64							75	0.0701
	64							80	0.0692
	64							85	0.0684
	64							90	0.0675
	64							95	0.0536
	64							100	0.0658
	64							105	0.0649
	64							110	0.0907
	64							115	0.0764
	64							120	0.0756
	64							130	0.0615
	64							140	0.0607
	64							150	0.0598
	64							160	0.0589
	64							170	0.0581
	64							180	0.0837
	64							190	0.0564
	64							200	0.0819
	64							210	0.0678
	64							220	0.1074
	64							230	0.053
	64							240	0.0392	700
Dans 50	65	2	76	0.833	1900	30	63.3	0	0			63.3	0.833
Åsberg	65							5	0.0184
	65							10	0.0306
	65							15	0.0842
	65							20	0.0833
	65							25	0.0967
	65							30	0.1102
	65							35	0.0809
	65							40	0.0526
	65							45	0.0654
	65							50	0.0376
	65							55	0.0502
	65							60	0.063
	65							65	0.0622
	65							70	0.0614
	65							75	0.0605
	65							80	0.0597
	65							85	0.0454
	65							90	0.0313
	65							95	0.0305
	65							100	0.0565
	65							105	0.0556
	65							110	0.0281
	65							115	0.0405
	65							120	0.0397
	65							130	0.0257
	65							140	0.0119
	65							150	0.0111
	65							160	0.0233
	65							170	0.0357
	65							180	0.0087
	65							190	0.034
	65							200	0.0201
	65							210	0.0594
	65							220	0.0586
	65							230	0.0578
	65							240	0.0569	1275
Joach 1 normo	66	2	78	0.333	411	15	27.4	0	0			27.4	0.333
	66							5	0.0475
	66							10	0.0848
	66							15	0.0972
	66							20	0.0706
	66							25	0.0699
	66							30	0.0441
	66							35	0.0558
	66							40	0.0427
	66							45	0.042
	66							50	0.0537
	66							60	0.0044
	66							70	0.0156
	66							90	0.0031
	66							105	0.0263
	66							120	0.0378	500
Joach 2 Normo	67	2	76	0.333	380	15	25.33	0	0			25.33	0.333
	67							5	0.0058
	67							10	0.0585
	67							15	0.0717
	67							20	0.0434
	67							25	0.0564
	67							30	0.0695
	67							35	0.0413
	67							40	0.0406
	67							45	0.0265
	67							50	0.0257
	67							60	0.025
	67							70	0.0112
	67							90	0.0105
	67							105	-0.0032
	67							120	0.0222	380
Joach 3 Normo	68	2	87	0.333	435	15	29	0	0			29	0.333
	68							5	-0.0006
	68							10	0.0236
	68							15	0.0356
	68							20	0.035
	68							25	0.0217
	68							30	0.0211
	68							35	0.008
	68							40	0.0074
	68							45	0.0068
	68							50	-0.0061
	68							60	0.0056
	68							70	-0.0073
	68							90	-0.0079
	68							105	-0.0085
	68							120	-0.0091	700
Joach 4 normo	69	2	80.6	0.333	402	15	26.8	0	0			26.8	0.333
	69							5	0.0249
	69							10	0.0506
	69							15	0.0635
	69							20	0.0493
	69							25	0.0486
	69							30	0.0614
	69							35	0.034
	69							40	0.0466
	69							45	0.0327
	69							50	0.019
	69							60	0.0313
	69							70	0.0177
	69							90	0.03
	69							105	0.0035
	69							120	0.0029	300
Joach 5 normo	70	2	86.6	0.333	425	15	28.3	0	0			28.3	0.333
	70							5	0.0453
	70							10	0.072
	70							15	0.0854
	70							20	0.0708
	70							25	0.0563
	70							30	0.0557
	70							35	0.0415
	70							40	0.0409
	70							45	0.027
	70							50	0.0264
	70							60	0.0257
	70							70	0.0251
	70							90	0.0245
	70							105	0.0239
	70							120	0.0102	600
Joach 6 normo	71	2	91.7	0.333	458	15	30.53	0	0			30.53	0.333
	71							5	0.0419
	71							10	0.0924
	71							15	0.1051
	71							20	0.0782
	71							25	0.0647
	71							30	0.039
	71							35	0.0384
	71							40	0.0255
	71							45	0.0128
	71							50	0.0122
	71							60	0.0116
	71							70	-0.0009
	71							90	-0.0015
	71							105	-0.0138
	71							120	-0.0374	670
Joach 7 normo	72	2	101.9	0.333	509	15	33.9	0	0			33.9	0.333
	72							5	0.036
	72							10	0.0735
	72							15	0.0993
	72							20	0.0855
	72							25	0.0339
	72							30	0.0334
	72							35	0.0329
	72							40	0.0323
	72							45	0.0195
	72							50	0.019
	72							60	-0.0056
	72							70	0.0058
	72							90	-0.0067
	72							105	-0.0072
	72							120	0.0042	960
Joach 8 normo	73	2	79.5	0.333	398	15	26.53	0	0			26.53	0.333
	73							5	0.0241
	73							10	0.0489
	73							15	0.0483
	73							20	0.0347
	73							25	0.0214
	73							30	0.0083
	73							35	-0.0046
	73							40	0.032
	73							45	0.0187
	73							50	-0.0066
	73							60	-0.0073
	73							70	-0.02
	73							90	-0.0325
	73							105	-0.0213
	73							120	-0.022	280
Joach 9 normo	74	2	73.1	0.333	365	15	24.3	0	0			24.3	0.333
	74							5	0.0243
	74							10	0.0364
	74							15	0.0618
	74							20	0.0479
	74							25	0.0471
	74							30	0.0464
	74							35	0.0199
	74							40	0.0192
	74							45	0.0059
	74							50	0.0177
	74							60	0.0045
	74							70	0.0163
	74							90	-0.0093
	74							105	-0.01
	74							120	-0.0108	200
Joach 10 normo	75	2	79.2	0.333	378	15	25.2	0	0			25.2	0.333
	75							5	0.0502
	75							10	0.0761
	75							15	0.0754
	75							20	0.0614
	75							25	0.0607
	75							30	0.06
	75							35	-0.0046
	75							40	-0.0052
	75							45	-0.0301
	75							50	0.0183
	75							60	0.0176
	75							70	0.017
	75							90	-0.0207
	75							105	-0.0452
	75							120	-0.0341	790
Joach 1 normo	76	2	78	0.666	791	15	52.7	0	0			52.7	0.666
	76							5	0.0968
	76							10	0.1241
	76							15	0.1523
	76							20	0.1227
	76							25	0.094
	76							30	0.0797
	76							35	0.0926
	76							40	0.0649
	76							45	0.0642
	76							50	0.0503
	76							60	0.0628
	76							70	0.0755
	76							90	0.0483
	76							105	0.0476
	76							120	0.0212	770
Joach 2 normo	77	2	76	0.666	758	15	50.53	0	0			50.53	0.666
	77							5	0.1008
	77							10	0.1293
	77							15	0.1588
	77							20	0.1428
	77							25	0.1124
	77							30	0.0973
	77							35	0.0965
	77							40	0.0816
	77							45	0.0951
	77							50	0.0802
	77							60	0.0794
	77							70	0.0648
	77							90	0.0106
	77							105	0.0496
	77							120	0.0355	440
Joach 3 normo	78	2	87	0.666	875.5	15	58.36	0	0			58.36	0.666
	78							5	-0.0006
	78							10	0.1011
	78							15	0.1142
	78							20	0.1274
	78							25	0.0992
	78							30	0.0719
	78							35	0.0582
	78							40	0.0447
	78							45	0.0441
	78							50	0.0309
	78							60	0.0429
	78							70	0.0172
	78							90	-0.0077
	78							105	0.0037
	78							120	-0.0089	600
Joach 5 normo	79	2	86.6	0.666	865	15	57.66	0	0			57.66	0.666
	79							5	0.0242
	79							10	0.0755
	79							15	0.116
	79							20	0.1014
	79							25	0.0736
	79							30	0.0597
	79							35	0.0461
	79							40	0.0326
	79							45	0.0193
	79							50	0.0187
	79							60	0.0307
	79							70	0.0051
	79							90	0.0044
	79							105	0.0162
	79							120	0.0156	520
Joach 6 normo	80	2	91.7	0.666	927	15	61.8	0	0			61.8	0.666
	80							5	0.0544
	80							10	0.0794
	80							15	0.203
	80							20	0.0527
	80							25	0.0776
	80							30	0.0515
	80							35	0.0636
	80							40	0.0256
	80							45	0.025
	80							50	0.0244
	80							60	0.0238
	80							70	-0.0126
	80							90	-0.0248
	80							105	-0.0138
	80							120	-0.0144	15
Joach 8 normo	81	2	78.75	0.666	787	15	52.46	0	0			52.46	0.666
	81							5	0.0629
	81							10	0.089
	81							15	0.1298
	81							20	0.0876
	81							25	0.0735
	81							30	0.0728
	81							35	0.0855
	81							40	0.0581
	81							45	0.0574
	81							50	0.0437
	81							60	0.043
	81							70	0.0424
	81							90	0.0417
	81							105	0.0282
	81							120	0.0275	320
Joach 9 normo	82	2	72.5	0.666	724	15	48.26	0	0			48.26	0.666
	82							5	0.0564
	82							10	0.0959
	82							15	0.1089
	82							20	0.1081
	82							25	0.0667
	82							30	0.0527
	82							35	0.052
	82							40	0.0512
	82							45	0.0505
	82							50	0.0368
	82							60	0.049
	82							70	0.0353
	82							90	0.0218
	82							105	0.0085
	82							120	0.0078	350
Joach 10 normo	83	2	75.4	0.666	755	15	50.3	0	0			50.3	0.666
	83							5	0.0307
	83							10	0.0428
	83							15	0.1234
	83							20	0.0414
	83							25	0.0407
	83							30	0.04
	83							35	0.0264
	83							40	0.0257
	83							45	0.0124
	83							50	0.0243
	83							60	0.011
	83							70	0.0102
	83							90	-0.0151
	83							105	-0.0036
	83							120	-0.0165	680
3-mikael	84	2	71.3	0.8333	1782.5	30	59.4	0	0			59.4	0.8333
	84							5	0.0624
	84							10	0.1252
	84							15	0.1364
	84							20	0.094
	84							25	0.0787
	84							30	0.0637
	84							35	0.1543
	84							40	0.111
	84							45	0.1086
	84							50	0.1196
	84							55	0.1446
	84							60	0.1285
	84							65	0.1261
	84							70	0.1102
	84							75	0.1213
	84							80	0.1189
	84							85	0.09
	84							90	0.1008
	84							95	0.1118
	84							100	0.0961
	84							105	0.0806
	84							110	0.0783
	84							115	0.0759
	84							120	0.1267
	84							130	0.1243
	84							140	0.0951
	84							150	0.0927
	84							160	0.0903
	84							170	0.0879
	84							180	0.0726
	84							190	0.0832
	84							200	0.094
	84							210	0.0916
	84							220	0.0892
	84							230	0.0737
	84							240	0.0714	400
4-Johan	85	2	73	0.833	1825	30	60.83	0	0			60.83	0.833
	85							5	0.0238
	85							10	0.0761
	85							15	0.117
	85							20	0.1148
	85							25	0.0979
	85							30	0.125
	85							35	0.1079
	85							40	0.1056
	85							45	0.0606
	85							50	0.0723
	85							55	0.0424
	85							60	0.0678
	85							65	0.038
	85							70	0.0223
	85							75	-0.0187
	85							80	-0.0209
	85							85	-0.0104
	85							90	0.0002
	85							95	0.0242
	85							100	-0.017
	85							105	-0.0441
	85							110	-0.0087
	85							115	-0.0236
	85							120	-0.0003
	85							130	-0.0405
	85							140	-0.0427
	85							150	-0.0199
	85							160	-0.0221
	85							170	-0.0369
	85							180	-0.0391
	85							190	-0.0033
	85							200	-0.031
	85							210	-0.0579
	85							220	-0.0101
	85							230	-0.0251
	85							240	-0.0644	1050
5-tomas	86	2	97.7	0.833	2443	30	81.42	0	0			81.42	0.833
	86							5	0.0463
	86							10	0.0697
	86							15	0.068
	86							20	0.1053
	86							25	0.1305
	86							30	0.1566
	86							35	0.1409
	86							40	0.1254
	86							45	0.1237
	86							50	0.1357
	86							55	0.1203
	86							60	0.1186
	86							65	0.1169
	86							70	0.1152
	86							75	0.1134
	86							80	0.0984
	86							85	0.0967
	86							90	0.095
	86							95	0.1065
	86							100	0.1048
	86							105	0.1031
	86							110	0.1014
	86							115	0.0735
	86							120	0.0847
	86							130	0.0573
	86							140	0.0813
	86							150	0.054
	86							160	0.0523
	86							170	0.0632
	86							180	0.0744
	86							190	0.0599
	86							200	0.0582
	86							210	0.0315
	86							220	0.0421
	86							230	0.0281
	86							240	0.0264	800
6-joachim	87	2	80.6	0.833	2015	30	67.2	0	0			67.2	0.833
	87							5	0.0927
	87							10	0.1038
	87							15	0.1286
	87							20	0.1827
	87							25	0.2101
	87							30	0.2079
	87							35	0.191
	87							40	0.1889
	87							45	0.1166
	87							50	0.1145
	87							55	0.1537
	87							60	0.1376
	87							65	0.1355
	87							70	0.1197
	87							75	0.1452
	87							80	0.1292
	87							85	0.1271
	87							90	0.1115
	87							95	0.1367
	87							100	0.1208
	87							105	0.1187
	87							110	0.1166
	87							115	0.1421
	87							120	0.1125
	87							130	0.0838
	87							140	0.0949
	87							150	0.0667
	87							160	0.104
	87							170	0.0755
	87							180	0.0998
	87							190	0.0844
	87							200	0.0565
	87							210	0.0544
	87							220	0.1046
	87							230	0.076
	87							240	0.061	450
7-daniel	88	2	80.5	0.833	2010	30	67	0	0			67	0.833
	88							5	0.057
	88							10	0.0951
	88							15	0.1351
	88							20	0.1475
	88							25	0.1601
	88							30	0.1729
	88							35	0.1413
	88							40	0.1392
	88							45	0.1227
	88							50	0.135
	88							55	0.1186
	88							60	0.1025
	88							65	0.0731
	88							70	0.0577
	88							75	0.0047
	88							80	0.0405
	88							85	0.0515
	88							90	0.0495
	88							95	0.0606
	88							100	0.0454
	88							105	0.0565
	88							110	0.0413
	88							115	0.0393
	88							120	0.0244
	88							130	0.0097
	88							140	0.0203
	88							150	0.0182
	88							160	0.0037
	88							170	0.0141
	88							180	0.0121
	88							190	-0.0147
	88							200	-0.0044
	88							210	-0.0065
	88							220	0.0039
	88							230	-0.0227
	88							240	-0.0247	1625
8-miakel su	89	2	83	0.833	2075	30	69.16	0	0			69.16	0.833
	89							5	0.0375
	89							10	0.0854
	89							15	0.1362
	89							20	0.1207
	89							25	0.1737
	89							30	0.1717
	89							35	0.1418
	89							40	0.0996
	89							45	0.1241
	89							50	0.1633
	89							55	0.0808
	89							60	0.1047
[truncated: 591 more rows]
